# Supplementary material for: Successful improvement of antibiotic prescribing at Primary Care in Andalusia following the implementation of an antimicrobial guide through multifaceted interventions: An interrupted time-series analysis
Source: PLoS One. 2020 May 15;15(5):e0233062. doi: 10.1371/journal.pone.0233062 (PMC7228088; doi:10.1371/journal.pone.0233062)
Supplement: S1 Data — (XLS) [file pone.0233062.s002.xls]

## Sheet: Penicilins
	2004	2005	2006	2007	2008	2009	2010	2011	2012	2013	2014	2015	2016	2017	2018
D. Aljarafe (DHD)	12.31	13.08	13.29	14.14	14.22	14.31	14.84	16.08	14.93	14.3	13.77	14.04	12.97	12.01	10.86
Andalucía (DHD)	12.1	12.8	12.89	13.97	14	14.61	13.92	14.89	14.08	13.88	13.4	13.6	12.35	11.71	11.2

## Sheet: Amoxiclavulanate
fecha	2004	2005	2006	2007	2008	2009	2010	2011	2012	2013	2014	2015	2016	2017	2018
D. Aljarafe (DHD)	7.26	7.77	7.58	7.98	8.36	8.43	8.87	9.76	9.26	8.43	7.36	6.73	5.49	4.55	4.08
Andalucía (DHD)	8.01	8.91	8.98	9.74	9.81	10.1	9.66	10.19	9.59	9.19	8.24	7.64	6.32	5.52	5.19

## Sheet: Quinolonas
	2004	2005	2006	2007	2008	2009	2010	2011	2012	2013	2014	2015	2016	2017	2018
D. Aljarafe (DHD)	1.88	1.74	1.75	1.74	1.64	1.62	1.73	1.71	1.59	1.54	1.34	1.37	1.26	1.18	1.13
Andalucía (DHD)	2.31505	2.36535	2.21083	2.30356	2.19921	2.2047	2.14	2.12	2.02	1.93	1.69	1.71	1.56	1.51	1.48

## Sheet: Macrolides
	2004	2005	2006	2007	2008	2009	2010	2011	2012	2013	2014	2015	2016	2017	2018
D. Aljarafe (DHD)	1.3	1.14	0.95	0.92	0.92	0.86	0.86	0.92	0.82	0.91	0.96	1.2	1.15	1.09	1.05
Andalucía (DHD)	1.99387	1.88454	1.60977	1.65	1.5671	1.60352	1.43	1.56	1.42	1.45	1.52	1.75	1.69	1.63	1.67

## Sheet: Cephalosp
	2004	2005	2006	2007	2008	2009	2010	2011	2012	2013	2014	2015	2016	2017	2018
D. Aljarafe (DHD)	1.29	1.17	1.14	1.05	0.78	0.71	0.71	0.72	0.67	0.7	0.66	0.71	0.58	0.63	0.73
Andalucía (DHD)	1.87	1.80877	1.68656	1.67416	1.44614	1.37987	1.21	1.23	1.17	1.23	1.17	1.03	0.97	0.98	1.04

## Sheet: DID ATB total
	2004	2005	2006	2007	2008	2009	2010	2011	2012	2013	2014	2015	2016	2017	2018
D. Aljarafe (DHD)	17.8	18.12	18.14	18.86	18.55	18.52	19.16	20.43	18.97	18.43	17.6782	18.11	16.87	15.82	14.73
Andalucía (DHD)	19.45	19.96	19.5	20.58	20.34	20.95	19.88	20.97	19.81	19.62	18.85	19.07	17.61	16.79	16.4
